# Supplementary material for: Using Exome Sequencing to Improve Prediction of FOLFIRINOX First Efficacy for Pancreatic Adenocarcinoma
Source: Cancers (Basel). 2021 Apr 13;13(8):1851. doi: 10.3390/cancers13081851 (PMC8070262; doi:10.3390/cancers13081851)
Supplement: Supplementary file 1 [file cancers-13-01851-s001.zip]

Archive with 7 entries (7 files):
- Supplementary files/Supp_Figures1.pdf
- Supplementary files/Supp_Figures2.pdf
- Supplementary files/Supp_Figures3.pdf
- Supplementary files/Supp_Figures4.pdf
- Supplementary files/Supplementary Table 1.pdf
- Supplementary files/Supplementary Table 2 .pdf
- Supplementary files/Supplementary Table 3 .pdf
